# Supplementary material for: Disposable Polydimethylsiloxane (PDMS)-Coated Fused Silica Optical Fibers for Sampling Pheromones of Moths
Source: PLoS One. 2016 Aug 17;11(8):e0161138. doi: 10.1371/journal.pone.0161138 (PMC4988701; doi:10.1371/journal.pone.0161138)
Supplement: S1 Data — (XLSX) [file pone.0161138.s001.xlsx]

## Sheet: Data recovery yields
			Amount of synthetic pheromone in ng
Sample name	type of sample	duration of rubbing	14:Ald	Z9-14:Ald	16:Ald	Z7-16:Ald	Z9-16:Ald	Z11-16:Ald	Z7-16:OAc	Z9-16:OAc	Z11-16:OAc	Z9-16:OH	Z11-16:OH	TOTAL
SPME1min1430	2µl on aluminium foil	1 min	18.5809	14.143	22.7041	15.105	19.8292	20.4445	22.284	22.607	22.5734	13.0589	18.019	209.349
SPME1min1410	2µl on aluminium foil	1 min	21.0818	16.0884	25.9146	15.9446	23.2574	22.7346	24.6701	24.6161	24.6385	14.1576	19.5948	232.698
SPME1min1110	2µl on aluminium foil	1 min	12.3413	9.35272	17.0911	11.0731	14.87	13.8516	17.2751	17.5079	17.3597	10.3847	14.0812	155.188
SPME1min1210	2µl on aluminium foil	1 min	19.9314	14.9281	26.3811	16.2072	23.1399	22.8916	25.7194	25.9632	25.9665	16.175	22.5865	239.89
SPME1min1125	2µl on aluminium foil	1 min	20.0204	14.911	25.6324	14.4204	24.1703	23.2836	24.5956	24.8893	24.9347	15.5589	21.3776	233.794
SPME1min1205	2µl on aluminium foil	1 min	21.7935	16.8207	27.2424	16.6051	24.8194	24.4573	26.6686	26.7066	26.8022	17.4951	24.5632	253.974
SPME1min1	2µl on aluminium foil	1 min	21.8999	16.1578	27.6019	18.0226	22.686	22.1938	25.6639	25.9369	26.2013	17.7385	25.1894	249.292
SPME1min4	2µl on aluminium foil	1 min	21.8593	16.352	27.8748	21.1914	20.5493	21.4436	26.595	26.8159	27.0626	19.0548	26.5363	255.335
SPME1min7	2µl on aluminium foil	1 min	21.5808	17.3879	29.5079	18.8064	25.4319	25.8607	28.8712	29.051	29.0782	18.4019	25.7348	269.713
SPME1min10	2µl on aluminium foil	1 min	22.6485	16.4812	28.8807	20.0648	22.3944	22.5014	27.5471	27.5931	27.8772	18.4085	25.614	260.011
SPME2min1415	2µl on aluminium foil	2 min	22.0025	16.7143	27.3295	16.2093	24.6082	25.3874	26.43	26.6607	26.6284	14.7615	20.1837	246.915
SPME2min1420	2µl on aluminium foil	2 min	22.5362	17.5997	28.248	18.3567	24.9305	25.8531	27.1893	27.5449	27.6604	17.3195	23.5228	260.761
SPME2min1145	2µl on aluminium foil	2 min	22.726	18.0898	28.8072	19.0889	24.9628	27.4652	28.2601	28.7554	28.6673	17.3694	24.561	268.753
SPME2min1115	2µl on aluminium foil	2 min	16.0944	12.8746	20.2599	12.6948	17.8126	18.3841	19.9621	19.9862	19.8634	12.1208	16.688	186.741
SPME2min1135	2µl on aluminium foil	2 min	18.2705	13.9694	22.9709	14.9768	19.9254	20.8945	22.5615	23.1291	23.0478	14.1925	19.6604	213.599
SPME1min2	2µl on aluminium foil	2 min	19.828	14.0517	24.3674	15.4275	20.0433	19.6458	21.751	21.7886	22.0517	14.3451	19.9384	213.239
SPME1min5	2µl on aluminium foil	2 min	22.6791	17.6271	29.7311	19.3086	23.5363	26.2765	27.8353	27.9923	28.3852	20.7515	29.4282	273.551
SPME1min8	2µl on aluminium foil	2 min	21.6186	16.9748	28.0885	18.4183	23.0493	24.3627	27.0298	27.3038	27.5537	17.4698	24.3957	256.265
SPME1min11	2µl on aluminium foil	2 min	23.7983	18.5904	29.5863	19.4408	24.2754	27.1244	28.084	28.2791	28.586	18.8157	26.2826	272.863
SPME4min1435	2µl on aluminium foil	4 min	25.5064	20.3068	33.0347	24.1451	26.0956	30.2768	31.2647	31.3667	31.9087	21.1167	29.909	304.931
SPME4min1445shorthex	2µl on aluminium foil	4 min	23.7643	18.1463	29.7021	18.9188	26.2423	26.5231	28.7519	28.8095	29.0637	18.0079	24.9105	272.84
SPME4min1455	2µl on aluminium foil	4 min	23.4931	18.1749	30.4524	18.5937	26.2056	29.2127	27.7988	27.9515	28.0293	17.7423	24.7313	272.385
SPME4min1545cont	2µl on aluminium foil	4 min	24.3628	18.6562	30.3755	20.7114	24.6841	27.7997	28.644	29.0255	29.0813	18.7345	25.9247	278
SPME4min1510	2µl on aluminium foil	4 min	22.6383	18.1066	30.0313	18.6807	24.8216	27.3178	27.7604	28.1184	28.3806	18.7413	26.292	270.889
SPME4min1515	2µl on aluminium foil	4 min	24.5123	18.9853	31.3218	20.476	26.9241	28.3008	30.1115	30.3466	30.3589	18.6266	26.1044	286.069
SPME1min3	2µl on aluminium foil	4 min	19.7392	14.5583	25.3288	16.371	20.5744	21.0567	22.8071	23.0886	23.1955	15.7697	22.3943	224.884
SPME1min6	2µl on aluminium foil	4 min	22.7634	18.0913	28.3226	17.1626	24.0539	25.202	26.1658	26.4123	26.571	17.573	24.8355	257.153
SPME1min9	2µl on aluminium foil	4 min	23.7329	18.6448	32.1585	21.4717	24.216	28.0554	30.1825	30.5142	30.7972	20.0888	28.587	288.449
SPME1min12	2µl on aluminium foil	4 min	27.5327	20.3996	35.4358	23.1204	27.5575	30.2426	32.3799	32.7078	32.8571	20.0439	28.8346	311.112
SPMEHSMCB2	2µl directly in 50µl hex+C15	control	29.5421	21.8877	34.0398	23.6585	27.4618	31.281	29.7394	30.2224	30.0281	24.427	35.4846	317.773
SPMEHSMCB3	2µl directly in 50µl hex+C15	control	30.006	22.9813	35.6804	22.8559	30.5351	33.7984	32.285	32.7584	32.8378	24.9789	35.6522	334.37
SPMEHSMCB4lefttail	2µl directly in 50µl hex+C15	control	29.4492	21.613	33.7259	29.7041	22.9232	31.3727	32.92	26.1719	30.2206	25.0404	34.2242	317.365
SPMEHSMCB5	2µl directly in 50µl hex+C15	control	29.2873	22.0382	32.9543	20.5732	29.6967	32.0435	29.3948	29.6851	29.6936	19.8754	28.6169	303.859
SPMEHSMCB6	2µl directly in 50µl hex+C15	control	30.3674	23.2283	35.3165	30.6717	25.3195	33.6466	32.6101	30.3427	31.9247	27.1486	36.9676	337.544
SPME1min13	2µl directly in 50µl hex+C15	control	34.5459	25.0762	40.25	24.6689	33.0021	31.0235	34.5845	34.7652	35.0578	27.869	40.6813	361.524
SPME1min14	2µl directly in 50µl hex+C15	control	31.844	23.098	36.9413	23.179	29.9387	29.2165	30.8999	31.2899	31.539	27.1479	39.4326	334.527
SPME1min15	2µl directly in 50µl hex+C15	control	32.8004	24.1365	38.3649	22.7388	31.1967	31.3702	32.2629	32.5802	32.6798	23.9765	35.0218	337.129
SPME1min16	2µl directly in 50µl hex+C15	control	32.2026	23.1247	37.5064	23.2397	30.4236	29.8566	31.8743	32.1022	32.3321	25.564	37.1613	335.388

## Sheet: Data PDMS rubs
Rearing	Sample name		14:ALD % of total		Z9-14:ALD % of total		16:ALD % of total		Z7-16ALD % of total		Z9-16:ALD % of total		Z11-16:ALD % of total		Z7-16:OAc % of total		Z9-16:OAc % of total		Z11-16:OAc % of total		Z9-16:OH % of total		Z11-16:OH % of total		TOTAL (in ng)
	PDMS rub	Gland extact	PDMS rub	Gland extract	PDMS rub	Gland extract	PDMS rub	Gland extract	PDMS rub	Gland extract	PDMS rub	Gland extract	PDMS rub	Gland extract	PDMS rub	Gland extract	PDMS rub	Gland extract	PDMS rub	Gland extract	PDMS rub	Gland extract	PDMS rub	Gland extract	PDMS rub	Gland extract
HvL	H295SPME	H295GLAND	10.003	3.47004	8.27789	5.19566	10.3408	9.83038	8.09467	4.5234	2.85882	1.44969	59.6145	64.1583	x	x	x	x	x	x	x	x	0.810333	11.3725	15.9612	26.9343
HvL	B1SPME1	B1GLAND1	2.08712	1.73516	2.21882	1.56714	8.75928	12.5996	1.90867	1.07183	0.538493	0.566972	81.8504	53.3778	x	x	x	x	x	x	x	x	2.63721	29.0815	74.677	138.757
HvL	H1SPME	H1GLAND	5.56259	2.91569	7.91334	6.39092	9.78315	10.9279	2.76836	1.03511	4.04733	2.35155	67.6438	44.188	x	x	x	x	x	x	x	x	2.28138	32.1908	12.5733	22.1361
HvL	H2SPME	H2GLAND	4.99696	2.94236	10.1318	6.78133	7.28106	10.576	1.3267	1.33077	2.0958	1.11306	72.6124	46.2266	x	x	x	x	x	x	x	x	1.55533	31.0298	39.7585	47.7008
HvL	H3SPME	H3GLAND	4.41453	3.09385	5.52808	3.77242	6.55357	11.7987	2.78833	2.41359	4.26023	1.98745	74.8208	31.2619	x	x	x	x	x	x	x	x	1.63443	45.672	14.785	15.5129
HvL	SPME11	GLAND11	4.05127	2.23128	3.94988	2.58465	8.36922	8.6166	2.48955	1.46683	1.20774	0.607066	77.1387	55.3927	x	x	x	x	x	x	x	x	2.79368	29.1008	13.8869	93.5646
HvL	SPME12	GLAND12	2.38205	1.96571	1.92584	1.50652	8.74997	9.60672	3.19799	2.32517	1.03458	0.69681	80.4587	66.9666	x	x	x	x	x	x	x	x	2.25087	16.9325	38.9818	260.659
HvL	H7SPME	H7GLAND	4.35391	1.47039	5.76121	2.59021	6.86737	9.00993	7.48605	3.79525	2.01459	1.31563	71.8815	55.2621	x	x	x	x	x	x	x	x	1.6354	26.5565	95.6283	265.959
HvL	H9SPME	H9GLAND	2.84718	1.45433	6.20789	3.30234	5.55463	5.33204	0.830776	0.351808	0.448319	0.319313	82.1965	70.7313	x	x	x	x	x	x	x	x	1.91473	18.5089	326.125	2113.38
HvL	H10SPME	H10GLAND	1.78693	1.01786	2.71334	1.50418	4.61319	5.29846	0.322389	0.277403	0.245222	0.251129	89.0448	70.0669	x	x	x	x	x	x	x	x	1.27417	21.5841	527.526	1152.1
HvL	H12SPME	H12GLAND	4.27175	2.16836	2.58029	1.82669	8.18986	12.8598	4.98511	3.82327	2.06901	1.84466	76.5749	62.602	x	x	x	x	x	x	x	x	1.3291	14.8752	140.422	303.908
HvL	H5SPME	H5GLAND	4.24255	1.95683	3.73287	2.61902	6.4556	7.56575	5.22351	4.69281	3.38056	3.09432	75.4868	68.0164	x	x	x	x	x	x	x	x	1.47811	12.0548	20.0002	78.6296
HvL	H14SPME	H14GLAND	3.92434	3.86269	2.22988	2.35043	14.6015	13.9356	5.40802	4.52378	1.50725	1.37971	70.8176	59.2681	x	x	x	x	x	x	x	x	1.51148	14.6798	222.512	197.101
HvL	H15SPME	H15GLAND	1.75897	1.00721	1.72481	1.95345	6.18154	4.66469	2.64172	2.96646	4.96529	1.22166	81.678	76.0499	x	x	x	x	x	x	x	x	1.04965	12.1366	96.737	632.161
HvL	H17SPME	H17GLAND	3.9822	3.58256	4.55294	4.62771	11.4523	8.69843	0.792418	0.581114	0.328678	0.362322	75.6389	52.083	x	x	x	x	x	x	x	x	3.25255	30.0649	230.549	310.664
HvL	H20SPME	H20GLAND	5.38372	3.18133	8.51545	8.15583	11.4299	8.42252	5.74814	4.1014	1.65131	1.63143	65.6897	59.4242	x	x	x	x	x	x	x	x	1.58169	15.0833	27.0949	79.688
HvL	H22SPME	H22GLAND	3.96144	2.30242	3.73576	2.54331	12.1835	12.2613	4.64581	3.62205	1.62171	1.7841	73.2848	68.8146	x	x	x	x	x	x	x	x	0.56696	8.67224	255.496	190.841
HvL	H24SPME	H24GLAND	6.69536	3.66151	4.31041	2.84808	9.63397	13.3372	7.72989	4.03632	5.75476	4.94416	64.8603	50.5368	x	x	x	x	x	x	x	x	1.01532	20.6359	11.3079	49.6435
HvL	H100UMPDMS2	HGLAND2	3.19182	1.9444	4.00191	2.65417	7.04666	9.07532	2.11954	0.87553	0.504792	0.444158	81.0147	68.239	x	x	x	x	x	x	x	x	2.1206	16.7674	47.994	83.6979
HvL	H100UMPDMS1	HGLAND1	3.40079	1.55442	5.45855	3.2112	5.6116	6.82798	4.63891	3.67781	0.995751	1.00408	78.1037	54.4387	x	x	x	x	x	x	x	x	1.79068	29.2858	26.165	72.1009
HvH	L3077-spme7	L3077-gland7	19.1366	11.4426	0.22502	0.0194342	66.8041	86.5774	1.81392	0.946942	3.66442	0.629847	7.89823	0.30894	x	x	x	x	x	x	x	x	0.457752	0.074856	9.69094	245.862
HvH	L3055-spme1	L3055-gland1	19.0875	12.8956	0.221569	0.0218357	74.0238	84.3396	2.26731	0.654728	2.31242	1.63709	0.890092	0.184374	x	x	x	x	x	x	x	x	1.19733	0.266803	9.56374	127.792
HvH	L3077-spme2	L3077-gland2	12.4556	12.0241	0.0418556	0.0228617	86.4002	86.29	0.414791	0.519625	0.385503	0.723058	0.192604	0.188391	x	x	x	x	x	x	x	x	0.109472	0.231996	109.42	74.1772
HvH	L3078-spme3	L3078-gland3	19.013	12.1706	0.14415	0.0743722	78.291	83.9974	1.22885	0.664837	0.802794	0.779743	0.344681	0.24049	x	x	x	x	x	x	x	x	0.17549	2.07254	23.9192	57.3406
HvH	L3055-spme4	L3055-gland4	22.4605	13.9792	0.107944	0.0248173	74.7783	84.1861	0.899172	0.810163	0.79789	0.691976	0.732916	0.213502	x	x	x	x	x	x	x	x	0.223267	0.0941951	23.877	102.561
HvH	L3078-spme5	L3078-gland5	15.2768	13.0269	0.0992373	0.0374561	80.4602	83.7836	0.928334	0.669868	2.23966	2.09218	0.662321	0.224566	x	x	x	x	x	x	x	x	0.333415	0.165485	21.8332	87.3015
HvH	L3078-spme6	L3078-gland6	21.3012	13.7839	0.104953	0.0252803	75.8794	84.2984	0.987612	0.917964	0.957076	0.72934	0.481806	0.203936	x	x	x	x	x	x	x	x	0.287924	0.0411738	15.0858	163.411
HvH	L349spme	L349gland	18.2743	14.4646	0.21582	0.0207978	79.2828	84.6978	1.26256	0.370244	0.599178	0.287716	0.30928	0.127904	x	x	x	x	x	x	x	x	0.056053	0.0309055	72.8276	257.993
HvH	L340spme	L340gland	21.2703	17.4754	0.0964071	0.0480883	76.247	81.6936	1.35118	0.199773	0.547789	0.424143	0.418795	0.123723	x	x	x	x	x	x	x	x	0.0685847	0.035254	109.379	232.3
HvH	L100UMPDMSKORT	LGLANDKORT	27.4291	17.6269	0.0124932	0.0459014	69.0583	81.2868	0.614273	0.566296	2.08775	0.270269	0.392569	0.143095	x	x	x	x	x	x	x	x	0.405493	0.060712	34.8005	238.018
HvH	L4SPME	L4GLAND	29.856	23.2179	0.16609	0.0751384	66.8135	74.2222	1.48431	0.931089	0.977415	1.14313	0.544316	0.177837	x	x	x	x	x	x	x	x	0.158327	0.232746	30.5213	51.3603
HvH	L8SPME	L8GLAND	22.2193	13.9752	0.0513312	0.0411781	74.8283	84.0854	1.17772	0.735851	1.11022	0.667739	0.474506	0.28283	x	x	x	x	x	x	x	x	0.138703	0.211836	221.799	448.112
HvH	L11SPME	L11GLAND	26.8079	21.7137	0.103474	0.132383	70.8094	76.0411	0.966384	0.82328	0.487195	0.570815	0.632042	0.37438	x	x	x	x	x	x	x	x	0.193627	0.344353	214.385	203.645
HvH	L6SPME	L6GLAND	30.0967	12.0455	0.182514	0.0677966	66.8321	84.96	1.12807	0.571597	0.843853	1.66799	0.702809	0.377263	x	x	x	x	x	x	x	x	0.214007	0.309824	22.5849	54.217
HvH	L13SPME	L13GLAND	11.6604	10.5526	0.0591875	0.0570288	85.2102	88.1281	1.81377	0.635792	0.872397	0.449939	0.277537	0.116548	x	x	x	x	x	x	x	x	0.106492	0.0600129	161.756	856.839
HvH	L16SPME	L16GLAND	14.8311	8.29866	0.62818	0.0727407	79.2854	89.3434	3.4926	0.457297	1.09987	1.2368	0.479789	0.353516	x	x	x	x	x	x	x	x	0.183111	0.237597	193.925	431.788
HvH	L18SPME	L18GLAND	32.9383	20.4853	0.220069	0.0721818	62.3556	76.2429	2.67899	1.22599	0.956317	1.05437	0.695643	0.611427	x	x	x	x	x	x	x	x	0.154989	0.307854	87.9747	157.93
HvH	L19SPME	L19GLAND	18.1313	17.4702	0.0784581	0.0259143	79.786	80.9997	1.05634	0.877039	0.687061	0.40327	0.206251	0.153722	x	x	x	x	x	x	x	x	0.0545167	0.0702171	235.013	1054.27
HvH	L21SPME	L21GLAND	17.4137	14.8793	0.52691	0.238873	77.3086	81.9328	2.06147	0.755523	1.99375	1.58887	0.461978	0.348976	x	x	x	x	x	x	x	x	0.233633	0.255687	20.8489	65.015
HvH	L23SPME	L23GLAND	15.5523	11.3637	0.166849	0.0248943	78.3869	87.0036	3.21601	0.654691	1.55861	0.668497	0.982376	0.219002	x	x	x	x	x	x	x	x	0.136937	0.0655672	31.9198	347.924
HvH	L3077-spme2	L3077-gland2	15.6449	9.71338	0.0271034	0.0106113	81.3975	88.5688	0.845935	0.582002	1.19759	0.971632	0.860034	0.132354	x	x	x	x	x	x	x	x	0.0269008	0.021223	95.337	210.06
Hs	hs305spme1	hs305gland1	0.662197	0.548598	0.170374	0.374185	1.95628	2.44672	2.11347	2.62924	22.8172	16.3942	58.4928	43.232	0.200111	0.308736	2.01853	2.57927	6.34593	7.54375	0.459062	3.59751	4.76409	20.3458	320.628	128.629
Hs	hs305spme2	hs305gland2	0.647889	0.626465	0.350097	0.598757	1.34759	2.18432	6.82871	4.31253	18.8218	10.3206	56.0778	25.8129	0.503178	0.483075	2.37352	2.3772	8.50025	7.75535	0.545034	8.48895	4.00414	37.0399	174.101	96.4407
Hs	hs305spme3	hs305gland3	0.523437	0.472386	0.259884	0.420488	1.26423	1.6077	5.44581	3.04448	17.5905	14.1245	56.3171	41.1923	0.459567	0.382982	2.49192	2.45994	9.61295	9.00423	0.476685	4.86527	5.55792	22.4258	289.78	315.779
Hs	hs305spme11	hs305gland11	0.540429	0.666611	0.374915	0.363974	1.93415	3.36695	7.18398	5.13702	16.6518	12.8121	55.8095	40.0048	0.482086	0.535524	2.06569	2.05874	7.92601	7.83095	0.485516	4.7755	6.5459	22.4478	293.185	57.8493
Hs	hs305spme12	hs305gland12	0.429966	0.405273	0.351811	0.316042	1.70073	2.52169	4.19953	2.52172	15.2194	11.141	58.8381	39.5105	0.621921	0.684472	2.39285	2.79005	10.8973	12.7282	0.314168	4.37144	5.03429	23.0096	327.836	127.342
Hs	HS?SPME2	HS?GLAND2	0.880312	0.616633	0.355845	0.441901	2.74668	4.00606	12.6703	5.47208	13.2887	10.9066	57.5311	33.784	0.672961	0.246411	2.21899	1.93879	4.6832	4.54046	1.14719	5.84244	3.80472	32.2045	83.3606	173.035
Hs	hs25spme1	hs25gland1	0.617354	0.527191	0.569352	0.412854	1.74843	3.17272	5.31627	1.09065	18.9807	10.618	50.955	31.1362	0.720616	0.394358	3.23281	1.82291	10.2037	6.23804	0.869815	5.38928	6.78594	39.1978	132.606	310.904
Hs	hs305spme4	hs305gland4	0.595042	0.562934	0.259883	0.282296	4.28122	6.13467	1.88116	2.19905	16.3929	12.427	60.5393	46.02	0.451974	0.387004	2.0127	1.76144	8.21418	7.21618	0.316102	1.99915	5.05558	21.0103	278.841	303.868
Hs	hs305spme5	hs305gland5	0.600285	0.423633	0.217137	0.142594	2.18475	2.04259	3.93447	5.11044	17.4831	14.1655	58.6526	53.9632	0.34445	0.326564	2.178	2.11756	8.95862	8.77001	0.276166	1.42408	5.17042	11.5138	161.532	462.191
Hs	hs305spme6	hs305gland6	0.506938	0.425627	0.220001	0.250201	2.31513	2.25952	3.12996	3.41247	18.1932	15.1894	60.5459	50.0123	0.485818	0.511462	1.59839	1.78466	7.08905	7.67986	0.357685	1.86057	5.55793	16.6139	290.965	290.952
Hs	hs305spme7	hs305gland7	0.636025	0.491913	0.242581	0.361472	1.80309	3.25515	4.26793	5.18141	17.8254	9.94901	55.159	32.4897	0.496248	0.476378	2.89782	2.93952	10.0275	10.0874	0.603652	6.14572	6.04081	28.6223	211.654	155.471
Hs	hs305spme8	hs305gland8	0.801198	0.607351	0.204247	0.305617	3.8545	6.61281	5.65312	3.97539	15.8796	13.5689	62.3655	46.9267	0.239959	0.225357	0.844173	0.791036	3.48523	3.20367	0.69606	2.93309	5.97641	20.8501	242.713	187.01
Hs	hs305spme9	hs305gland9	0.430286	0.501753	0.213832	0.478453	1.15281	1.73492	4.26849	1.83351	16.3354	13.3287	52.1415	32.7599	1.1202	0.771001	4.0037	3.38593	16.1194	12.8612	0.316131	5.29583	3.8983	27.0487	345.057	124.636
Hs	hs305spme10	hs305gland10	0.59059	0.428066	0.343262	0.689353	1.0378	2.49996	6.2362	4.13242	21.1986	15.921	57.0519	39.55	0.298555	0.526784	2.64889	3.99086	6.74954	9.59637	0.299804	3.30358	3.54488	19.3616	462.675	156.139
Hs	hs673spme	hs673gland	1.70807	0.512418	0.447702	0.104169	8.75615	8.0505	1.92946	1.8249	9.18548	7.54985	67.8642	56.8951	0.240863	0.119903	0.932809	0.850161	4.96665	6.03146	0.142425	1.05555	3.82622	17.006	27.2557	281.379
Hs	hs679spme	hs679gland	1.45275	0.661014	0.37911	0.312864	5.5445	3.33178	1.49735	0.784959	13.1519	7.17033	48.0843	23.951	1.299	1.11627	2.97063	2.00541	15.4627	12.6713	0.859136	5.64066	9.29856	42.3544	37.1411	117.98
Hs	HS21SPME3	HS21GLAND3	0.847193	0.687761	0.585464	0.674094	2.47012	3.98349	1.59809	2.04413	16.9997	5.58251	56.1783	17.2234	0.627095	0.280485	2.07142	1.01383	8.97458	3.41564	0.849343	9.08809	8.79873	56.0065	212.961	149.069
Hs	HS22SPME4	HS22GLAND4	0.541295	0.488466	0.233265	0.279107	1.39185	2.5121	9.3086	4.18733	15.3764	8.44143	52.58	31.0438	1.06835	1.02316	3.42764	3.04133	10.5041	9.45283	0.556805	6.46287	5.01172	33.0676	362.716	163.976
Hs	HS?SPME5X	HS?GLAND5	1.15136	1.04205	1.47752	0.379663	1.65412	2.31943	6.34999	2.33524	11.6726	5.3789	40.8483	15.8181	2.11088	1.07749	6.40649	3.57081	22.4263	14.1861	3.19035	9.60642	2.71215	44.2859	25.9774	57.7978
Hs	HS?SPME6	HS?GLAND6	0.924073	0.62692	0.494893	0.398821	2.46954	3.65212	6.17642	3.59024	10.2336	7.33021	56.5963	36.31	0.594105	0.40655	2.91799	2.22077	12.8644	9.87344	0.973968	2.89198	5.7546	32.699	93.3455	439.113
Hs	hs344-spme9	hs344-gland9	0.718168	0.706014	0.380801	0.630736	2.45043	2.92074	4.90739	1.42234	10.4453	4.28453	54.6307	10.3405	0.824949	0.252584	2.97581	0.942553	15.1017	3.19506	1.25091	12.2863	6.31389	63.0187	81.4117	39.9197
HsDD23	dd233-spme1	dd233-gland1	0.528432	0.5302	0.216952	0.675739	2.0286	2.91534	14.6665	7.18677	14.9193	8.57002	60.3788	25.0313	0.0546669	0.178453	0.180184	1.49211	0.271298	2.45553	0.523637	8.67259	6.2316	42.2919	120.555	53.3377
HsDD23	dd362-spme2	dd362-gland2	0.475692	0.960355	0.19377	0.317333	2.50622	7.48434	15.4901	5.49287	15.131	7.65224	59.0005	26.5142	0.0763439	0.317913	0.122674	0.549324	0.149503	1.02572	0.741244	9.13778	6.11298	40.548	83.558	42.3711
HsDD23	dd341-spme3	dd341-gland3	1.22487	1.0348	0.753657	0.540302	2.31376	4.98093	8.89675	6.37806	11.052	7.05833	66.9465	21.3726	0.056847	0.108046	0.156067	0.546491	0.210165	1.53341	0.317069	6.58263	8.07233	49.8645	79.032	59.0303
HsDD23	dd304-spme1	dd304-gland1	1.68473	1.50003	0.686464	0.610276	2.957	5.79373	9.75621	4.64079	10.2476	6.01618	66.0953	30.2854	0.161508	0.0273208	0.363395	0.264303	0.200751	0.435008	1.46734	6.18701	6.3797	44.24	42.2178	78.9187
HsDD23	dd304-spme2	dd304-gland2	1.17604	0.684274	0.498945	0.633629	2.44487	3.6149	8.95116	3.21229	11.9727	4.59281	66.5628	14.5995	0.235609	0.114267	0.409425	0.803582	0.490375	1.80555	1.90539	7.78421	5.35275	62.155	29.4089	39.4877
HsDD23	dd304-spme3	dd304-gland3	1.35914	1.4295	0.457673	0.672642	3.01324	4.4087	10.4973	4.211	12.0898	4.84424	57.647	12.3811	0.0735347	0.0865285	0.188429	0.494104	0.465021	1.38461	1.41882	11.6245	12.79	58.4631	83.7528	110.706
HsDD23	dd304-spme4	dd304-gland4	2.66541	1.41383	2.36927	0.645736	3.71589	6.56001	7.61683	3.32567	9.39944	4.8581	66.8142	24.0443	0.367013	0.122795	0.342365	0.438574	0.521604	1.10478	2.4786	7.14537	3.70934	50.3408	20.7687	61.6594
HsDD23	dd304-spme5	dd304-gland5	1.68031	1.50297	0.884895	0.899654	3.49407	5.73375	8.46311	2.80068	9.41791	4.84338	66.2404	12.5126	0.185802	0.433244	0.334626	1.09908	0.919642	3.50822	1.9753	8.96232	6.40398	57.7041	30.6014	58.7827
HsDD23	dd306-spme6	dd306-gland6	3.32043	0.409773	1.46757	0.342318	6.92339	2.7688	13.4293	12.4267	14.0996	12.8877	46.4929	38.1431	0.940372	0.568034	2.08892	2.38763	4.12782	6.39642	1.60976	3.42734	5.49989	20.2422	5.492	100.02
HsDD23	dd304-spme7	dd304-gland7	2.11791	1.38532	0.725591	0.702213	4.87713	6.8846	5.84043	3.16497	7.5324	4.46628	66.0748	31.3252	0.258017	0.225973	0.716258	0.990902	4.52413	3.66542	0.298023	5.00671	7.03533	42.1824	49.3328	62.6078
HsDD23	dd334-spme4	dd334-gland4	0.702604	0.562647	0.246904	0.363102	1.88678	2.98177	11.3772	9.00646	17.5056	11.1098	61.7799	39.1854	0.042403	0.100734	0.104171	0.397697	0.120723	0.689039	0.298881	5.546	5.93479	30.0574	136.914	132.968
HsDD23	dd331-spme5	dd331-gland5	1.59046	1.5281	0.915876	1.17323	5.30477	6.80095	5.2463	2.6649	5.73007	3.0581	72.4379	22.0846	0.0419689	0.150026	0.123471	0.431579	0.223001	1.64382	0.265878	4.79617	8.12034	55.6685	118.632	103.823
HsDD23	dd362-spme6	dd362-gland6	0.980947	0.871676	0.412834	0.394858	2.30853	4.17621	9.62065	5.87035	10.5532	6.17434	66.5676	33.5834	0.0216546	0.0879975	0.074409	0.379465	0.0808505	0.829151	0.334644	6.16564	9.04468	41.467	137.074	66.0171
HsDD23	dd461-spme1	dd461-gland1	1.38802	1.30922	0.879662	0.919856	2.66182	2.5359	9.94404	5.44941	10.7289	6.70311	68.8256	24.7272	0.0949229	0.0368449	0.0525875	0.2916	0.224235	0.351154	0.779193	6.00344	4.42102	51.6722	20.6229	39.4702
HsDD23	dd475-spme2	dd475-gland2	1.9743	1.4722	1.10388	0.790708	7.05571	7.2219	5.77936	3.04426	6.44768	3.70418	70.1675	28.4986	0.209389	0.143933	0.238199	0.356734	0.655197	1.54129	1.82503	4.05075	4.54373	49.1755	19.6308	28.0258
HsDD23	dd362-spme3	dd362-gland3	0.621202	0.502732	0.288403	0.427217	3.59082	3.84985	8.6678	5.33382	14.3842	5.41167	63.1972	25.5662	0.0457256	0.240092	0.0750915	0.852811	0.249641	2.46469	0.907354	8.47811	7.97259	46.8729	43.0749	63.0258
HsDD23	dd472-spme4	dd472-gland4	2.7829	1.44365	0.870101	0.52299	6.21147	9.23822	4.64148	2.97966	6.73265	3.12974	72.194	28.6199	0.0991422	0.029976	0.121552	0.155675	0.259608	0.566456	1.55793	3.70529	4.52912	49.6084	22.4831	147.452
HsDD23	dd362-spme5	dd362-gland5	1.19495	0.968651	0.388521	0.371551	2.10017	2.72179	9.4612	4.44224	10.1871	5.74138	66.2948	32.0657	0.0489809	0.149929	0.111874	0.503363	0.168216	1.839	0.93466	6.52962	9.10954	44.6668	60.7643	89.159
HsDD23	dd459-spme6	dd459-gland6	1.52649	1.00825	0.513235	0.336261	2.5846	4.61601	11.0573	9.32455	15.7802	11.6105	64.2415	46.3676	0.0654446	0.0666502	0.0759009	0.230633	0.17953	0.429703	0.937876	3.1024	3.03795	22.9075	51.4979	98.4899
HsDD23	dd325-spme7	dd325-gland7	1.19122	0.754066	0.425455	0.324989	2.12241	2.11066	10.5941	5.82339	14.6571	7.52035	64.6444	32.6263	0.10948	0.0796825	0.151319	0.578934	0.329665	1.19686	0.393553	8.93993	5.38134	40.0448	35.8344	102.346
HsDD23	dd477-spme8	dd477-gland8	1.77864	0.992438	0.660135	0.338278	4.20733	4.65062	8.04379	5.43086	11.2461	7.09737	68.012	47.054	0.0770326	0.086418	0.082537	0.155829	0.209638	0.331937	0.30326	3.13323	5.37955	30.729	40.2391	25.3117
HsDD23	dd231spme6	dd231gland6	3.79138	1.35548	2.65158	1.2205	8.16409	5.37962	3.33392	3.55097	9.82119	5.03058	47.8448	24.2656	1.20305	0.0951577	1.54265	0.447723	1.09755	1.10149	7.9101	5.65402	12.6397	51.8988	10.5721	98.3827
HsDD23	DD231SPME1	DD231GLAND1	1.74235	1.34381	0.646282	0.839646	6.84796	4.70773	4.80017	3.31731	15.9465	8.58333	59.3812	34.7077	0.287996	0.142048	0.268839	0.460545	0.149026	1.42519	1.62962	4.90705	8.30008	39.5657	43.6882	153.743
HsDD23	DD231SPME2	DD231GLAND2	2.00518	1.33314	1.3926	0.966187	6.89616	6.20178	3.73099	0.841048	10.5676	3.56231	60.1148	7.48526	0.646469	0.231443	0.378047	0.436816	1.64084	1.12264	2.0085	9.91261	10.6188	67.9068	22.0447	42.0607
HsDD23	DD231SPME3	DD231GLAND3	1.52784	1.40398	0.418091	0.695542	3.78859	5.7768	4.29287	1.00794	16.6596	12.0948	65.849	34.8234	0.0568286	0.116561	0.0938657	0.329815	0.206132	0.641319	0.342288	2.82519	6.76494	40.2846	196.906	103.694
HsDD23	DD231SPME4	DD231GLAND4	1.65879	1.47139	0.355586	0.473741	8.35672	9.46503	1.07857	0.919464	9.07819	6.59145	69.6935	43.1257	0.0452903	0.113326	0.0375865	0.206864	0.0960556	0.886106	0.217194	1.95091	9.38254	34.796	182.87	65.032
HsDD23	DD231SPME5	DD231GLAND5	1.27759	1.52723	0.503402	0.713866	5.51067	6.63384	1.54146	1.21215	12.5006	8.14559	70.5049	39.7484	0.0362636	0.100765	0.103828	0.237707	0.0899518	0.666952	0.284872	3.39358	7.64643	37.6199	169.032	89.7482
HsDD23	dd310spme10	dd310gland11	0.781089	0.656841	0.33218	0.401894	4.52157	4.68867	5.366	4.97292	13.0388	6.67484	65.4588	35.9761	0.0818444	0.126627	0.244081	0.323892	0.203608	1.02385	1.11156	5.13964	8.86053	40.0147	71.6363	95.7606
HsDD23	dd231spme7	dd231gland7	1.5226	1.38089	0.387562	0.443271	5.47357	5.94172	1.12466	3.33492	13.9307	6.71435	63.5499	43.1027	0.134432	0.0979869	0.224918	0.211473	0.164907	0.373525	1.3234	3.87493	12.1634	34.5243	93.0063	62.5191
HsDD23	dd319spme10	dd319gland10	2.07331	0.979421	1.09075	0.651321	4.81483	2.68021	3.61429	3.51355	13.9277	6.45559	66.2602	25.2571	0.255019	0.257777	0.484405	0.725184	0.432926	2.55685	2.49678	7.41074	4.54981	49.5123	29.0528	81.6114
HsDD23	dd323spme8	dd323gland8	1.4704	0.962615	0.714264	0.346927	4.86763	4.76813	1.73466	3.1992	12.2308	6.86276	70.0173	55.3977	0.17127	0.15694	0.214444	0.174477	0.150312	0.279462	1.65175	2.93635	6.77716	24.9155	69.8065	62.5603
HsDD23	dd334-spme1	dd334-gland1	0.808311	0.707844	0.33383	0.576372	8.35644	7.70778	6.70296	5.20539	8.61097	4.71361	61.3496	30.6751	0.0433513	0.0625695	0.0709842	0.196482	0.138538	0.552198	0.424214	4.52286	13.1608	45.0798	77.3834	138.699

## Sheet: Data volatile collections
rearing	sample name	sampling method	14:Ald % of total	Z9-14:Ald % of total	16:Ald % of total	Z7-16:Ald % of total	Z9-16:Ald % of total	Z11-16:Ald % of total	Z7-16:OAc % of total	Z9-16:OAc % of total	Z11-16:OAc % of total	Z9-16:OH % of total	Z11-16:OH % of total	TOTAL (in ng)
HsDD23	DD231-14415	volatile collection	7.72562	3.38061	4.73812	4.30411	13.5603	64.0075	x	0.0522417	0.218812	0.533048	1.4797	247.157
HsDD23	dd231-14415	gland extract	1.85294	0.65774	9.0126	3.64814	3.82056	46.9528	0.0218435	0.0316541	0.13273	1.01783	32.8512	202.266
HsDD23	dd231-14415	gland extract	0.34759	0.583289	1.40776	6.6139	9.77218	49.1079	0.350289	0.688877	2.47121	2.40915	26.2478	237.3
HsDD23	dd231-14415	gland extract	0.583356	0.282275	4.12323	5.95594	9.66053	43.944	0.0313774	0.0806393	0.210346	2.97601	32.1523	314.75
HsDD23	DD231-15415	volatile collection	8.2467	5.85983	1.99463	1.33244	21.0651	58.7389	x	0.0985618	0.196051	0.794613	1.67319	57.1724
HsDD23	DD231-15415	gland extract	1.95501	0.697445	5.56174	1.31409	7.31176	31.3968	0.0563329	0.159764	0.985847	3.62353	46.9377	104.547
HsDD23	DD231-15415	gland extract	0.569111	0.440353	1.34889	0.593572	12.8002	23.1909	0.463231	1.01195	2.9179	8.52529	48.1386	76.6904
HsDD23	DD231-15415	gland extract	1.61381	0.923265	2.62839	1.07482	9.34679	33.228	0.0495752	0.250297	1.33241	5.20577	44.3469	99.8432
HsDD23	DD231-16415	volatile collection	7.26936	4.08314	2.08668	2.93199	20.6257	59.6597	x	0.0603906	0.183229	1.06339	2.0364	56.1003
HsDD23	DD231-16415	gland extract	0.64977	1.11364	1.38456	0.911765	8.58097	24.9123	0.30498	0.651996	2.77725	5.84723	52.8656	63.7643
HsDD23	DD231-16415	gland extract	1.08273	1.34414	4.86008	1.99977	6.85547	43.6178	0.134751	0.204676	1.08978	2.70244	36.1083	57.3012
HsDD23	DD231-20715	volatile collection	8.94826	4.66177	2.93307	9.23641	12.37	61.0263	x	0.0646155	0.0585579	0.0314053	0.669678	192.49
HsDD23	DD231-20715	gland extract	1.24999	0.440039	5.60077	4.272	7.25097	39.8625	0.0108627	0.0380363	0.192968	3.15517	37.9267	344.352
HsDD23	DD231-20715	gland extract	1.54661	0.657258	3.67137	7.32071	9.85092	53.108	0.03196	0.0518135	0.185169	1.6233	21.9529	468.683
HsDD23	DD231-20715	gland extract	0.742918	0.767816	1.05407	2.48182	4.59346	18.5037	0.0749434	0.170108	1.11789	6.8714	63.6219	150.678
HsDD23	DD232-14415	volatile collection	7.80949	6.10661	3.21871	1.9665	12.8951	63.6301	x	0.0632043	0.670669	1.71255	1.92707	108.749
HsDD23	dd232-14415	gland extract	2.30118	2.55712	1.57735	1.18613	4.64121	17.4449	0.219182	0.529068	4.32163	2.95124	62.271	77.3602
HsDD23	dd232-14415	gland extract	1.34141	1.35018	1.76163	1.09042	5.02883	21.432	0.150934	0.198796	1.7452	3.88925	62.0113	103.446
HsDD23	dd232-14415	gland extract	1.15529	0.656712	2.65354	1.08522	9.28284	31.6151	0.133111	0.286258	2.16411	4.73447	46.2333	101.975
HsDD23	DD232-15415	volatile collection	6.13881	4.91118	2.63494	2.31638	21.3622	57.0439	x	0.112505	0.789706	2.10055	2.58984	51.9403
HsDD23	DD232-15415	gland extract	0.379192	0.470498	1.90561	3.30808	10.4992	32.7659	0.414342	0.871069	3.03705	5.65912	40.6899	123.803
HsDD23	DD232-15415	gland extract	1.29635	0.804058	1.76035	2.28364	9.4083	31.8312	0.253341	0.719111	3.14651	4.99543	43.5017	91.9103
HsDD23	DD232-15415	gland extract	0.528851	0.688692	0.954088	3.73216	11.6454	25.3309	0.92726	2.49047	6.28275	7.90312	39.5164	89.268
HsDD23	DD232-20715	volatile collection	10.2366	4.69473	4.59971	7.8483	10.702	60.2802	x	0.0321047	0.257832	0.0800058	1.26847	107.664
HsDD23	DD232-20715	gland extract	1.85836	1.45339	1.82732	3.23618	8.47891	33.5675	0.0455187	0.133438	0.815578	3.20009	45.3837	194.267
HsDD23	DD232-20715	gland extract	1.55054	0.807857	5.89213	4.59029	4.97125	37.1225	0.0228415	0.06166	0.492027	2.44525	42.0436	318.093
HsDD23	DD232-20715	gland extract	0.821133	1.04858	1.67674	2.81486	5.28537	22.4626	0.0382104	0.155253	0.933191	6.23433	58.5297	137.558
HsDD23	dd233-4515	volatile collection	7.43829	1.98523	6.1511	4.50025	11.7655	66.8073	x	0.0505639	0.041029	0.292923	0.967912	196.752
HsDD23	dd233-4515	gland extract	1.8888	0.700538	10.5919	3.47183	8.805	52.4574	0.0214832	0.0527631	0.308288	0.753202	20.9487	99.1329
HsDD23	dd233-4515	gland extract	1.12832	0.396101	10.6149	2.01903	7.04303	55.4752	0.0164593	0.025527	0.124841	0.714457	22.4421	236.349
HsDD23	dd233-4515	gland extract	1.95865	2.48938	3.41271	2.21401	6.04809	23.5113	1.0201	0.419826	3.06666	3.12613	52.7331	14.7552
HsDD23	DD233-20715	volatile collection	8.72458	8.28047	2.07351	5.68224	9.54451	63.9114	x	0.0924752	0.575379	0.0329973	1.08248	38.4853
HsDD23	DD233-20715	gland extract	1.23217	1.7982	1.49635	3.01505	6.17992	34.3451	0.0575929	0.227248	1.31444	3.70132	46.6326	71.6749
HsDD23	DD233-20715	gland extract	1.03303	2.01204	1.05758	2.83343	4.5803	20.1927	0.0865975	0.257528	2.47625	3.908	61.5626	95.5583
HsDD23	DD233-20715	gland extract	0.97863	1.80911	0.496496	1.90213	3.52583	14.0029	0.079373	0.241736	1.92732	6.52567	68.5108	55.9979
HsDD23	DD233-24415	volatile collection	3.39127	2.86378	1.84044	4.98877	22.2895	61.7711	x	0.0525175	0.0575628	0.105294	2.63973	118.981
HsDD23	DD233-24415	gland extract	0.498463	1.11319	0.767806	1.99662	4.77239	18.0885	0.753019	1.02217	6.15252	5.10265	59.7327	104.234
HsDD23	DD233-24415	gland extract	0.718866	0.380559	3.54408	2.59206	9.56448	41.4728	0.0516329	0.154231	0.702227	4.31134	36.5077	162.682
HsDD23	DD233-24415	gland extract	0.573943	0.546329	1.82876	4.98618	11.9696	31.4284	0.114593	0.493115	1.29022	7.37666	39.3922	121.918
HsDD23	DD234-24415	volatile collection	6.99801	2.42906	3.05702	6.0066	15.6734	63.8403	x	0.012939	0.0294397	0.0757222	1.87754	195.387
HsDD23	DD234-24415	gland extract	1.09159	1.71986	2.08882	2.12333	5.99843	31.6062	0.4003	0.68839	4.44432	3.13394	46.7048	79.3626
HsDD23	DD234-24415	gland extract	1.37334	0.771833	4.60912	4.61355	6.92111	37.3782	0.0369297	0.102429	0.544115	3.37833	40.271	235.905
HsDD23	DD234-24415	gland extract	0.489998	1.01508	1.19985	1.98536	5.68926	17.6274	0.34591	0.784524	3.62937	6.69685	60.5364	91.0933
Hs	HS1-21715	volatile collection	5.04124	3.02522	1.64186	8.07023	14.3155	65.3116	x	0.355689	1.33353	0.0971644	0.808001	69.7528
Hs	HS1-21715	gland extract	0.578926	0.50094	1.65853	4.71079	7.23319	48.2535	0.176329	1.08259	7.41439	2.39247	25.9984	291.38
Hs	HS1-21715	gland extract	0.662554	0.473813	5.29021	3.25122	5.36964	43.3715	0.394718	1.15594	9.3434	2.13712	28.5499	348.937
Hs	HS1-21715	gland extract	0.415586	0.417341	0.879211	5.90781	9.27867	33.9267	0.814677	2.07219	8.97937	4.37816	32.9303	150.043
Hs	HS1-180515	volatile collection	2.15123	1.85008	1.21247	11.2225	20.7164	52.6608	x	2.43088	6.98618	0.0712682	0.698215	281.286
Hs	HS1-220515	gland extract	0.160562	0.40276	0.407025	3.63034	6.32396	16.8491	4.79581	8.46372	35.5255	3.24726	20.1939	133.28
Hs	HS1-220515	gland extract	0.283981	0.230804	0.83897	9.98024	11.9143	36.4883	2.48584	7.34151	19.6767	1.76079	8.9986	360.909
Hs	HS1-220515	gland extract	0.271341	0.343144	1.02995	3.03778	6.2767	23.4153	5.9337	7.76833	36.3328	1.82847	13.7625	200.728
Hs	HS2-21715	volatile collection	3.54146	2.5563	1.31819	9.99675	21.1516	59.7234	x	0.242036	0.760003	0.132256	0.577958	64.6288
Hs	HS2-21715	gland extract	0.341878	0.292268	1.86674	8.78062	10.6735	44.1663	0.481614	1.62646	6.31262	3.23364	22.2244	189.747
Hs	HS2-21715	gland extract	0.292456	0.340917	1.344	3.45414	8.28737	30.5976	0.260654	0.723518	4.68864	7.62203	42.3887	162.56
Hs	HS2-21715	gland extract	0.525496	0.335287	1.87956	9.97027	12.8198	39.2822	0.269437	1.95478	5.48265	4.63606	22.8445	285.365
Hs	HS3-21715	volatile collection	4.9498	3.38743	1.8048	9.0505	18.4145	57.9563	x	0.759711	1.86375	0.256281	1.55684	15.8723
Hs	HS3-21715	gland extract	0.390291	0.543798	1.41262	6.25533	13.0252	37.3904	0.252017	1.94327	5.97494	4.80181	28.0103	222.163
Hs	HS3-21715	gland extract	0.381458	0.334666	1.8962	6.12387	10.3558	39.767	0.35669	2.49318	10.5246	3.73246	24.034	229.337
Hs	HS3-21715	gland extract	0.350915	0.359524	1.28073	6.67913	13.3021	34.9717	1.21973	1.9146	7.48492	6.14726	26.2894	132.196
Hs	HS4-20715	volatile collection	2.52695	1.70244	1.23344	12.6167	20.4699	57.6505	x	0.859053	2.3257	0.073323	0.541981	88.4303
Hs	HS4-20715	gland extract	0.226954	0.467073	1.64832	6.74508	11.2215	33.371	2.81783	4.59366	15.5101	3.23454	20.1639	434.162
Hs	HS4-20715	gland extract	0.391672	0.258578	1.72711	7.81413	12.0535	35.1714	1.32684	5.76273	16.7181	2.90969	15.8662	474.22
Hs	HS4-20715	gland extract	0.252217	0.341649	0.969264	6.40586	12.6641	37.7568	3.65913	6.12238	20.8261	1.28907	9.71331	437.045
Hs	HS4-21715	volatile collection	3.80984	2.85322	1.51461	11.5543	22.1282	49.6332	x	1.81792	5.68296	0.133628	0.872086	25.0106
Hs	HS4-21715	gland extract	0.167177	0.354521	0.246655	4.21623	7.9787	23.7955	8.67299	8.03967	34.234	1.94004	10.3545	121.721
Hs	HS4-21715	gland extract	0.237977	0.353843	0.533672	6.98492	12.8159	31.1037	2.19842	7.06634	19.1189	4.18686	15.3995	244.226
Hs	HS4-21715	gland extract	0.305759	0.34389	0.979428	6.67195	9.21719	27.0939	2.90395	7.2276	27.4652	2.86393	14.9272	315.856
Hs	HS5-21715	volatile collection	4.68598	2.84557	1.59703	10.1585	14.7437	62.8608	x	0.349331	1.4731	0.0757887	1.21016	209.154
Hs	HS5-21715	gland extract	0.738552	0.469914	2.07176	4.7564	9.73824	43.049	0.26178	1.24799	6.29327	3.66868	27.7044	315.417
Hs	HS5-21715	gland extract	0.867367	0.444603	3.03837	5.09227	7.81932	41.4311	0.260538	1.0438	7.08812	3.42782	29.4867	325.011
Hs	HS5-21715	gland extract	0.318525	0.407993	1.28605	5.39583	10.2057	29.4492	0.350475	2.45255	8.13445	6.87135	35.1278	224.635
Hs	HS6-20715	volatile collection	4.4591	3.49717	2.00865	11.256	13.878	62.5868	x	0.252742	1.3178	0.0762569	0.667461	59.5074
Hs	HS6-20715	gland extract	0.387322	0.889917	0.628489	2.20098	3.53618	16.8063	1.4486	3.61573	24.5919	4.2426	41.652	81.5253
Hs	HS6-20715	gland extract	0.209873	0.586736	1.22823	4.79674	7.20555	32.0982	1.14515	2.5545	12.6686	4.39611	33.1104	190.075
Hs	HS6-20715	gland extract	0.730166	1.42945	0.91227	2.14663	4.04628	28.0489	0.769498	1.07833	12.8119	3.57461	44.4519	76.8617
Hs	HS6-21715	volatile collection	4.36506	3.42392	1.66726	8.92432	17.1289	61.1216	x	0.543411	1.78366	0.168654	0.873183	27.6307
Hs	HS6-21715	gland extract	0.73143	0.713795	1.33104	3.17451	6.53535	34.8614	0.692822	1.49687	10.8807	4.07989	35.5022	93.1155
Hs	HS6-21715	gland extract	0.159473	0.446081	0.905873	2.99314	6.13138	17.8954	0.843699	2.24192	11.0355	9.23583	48.1118	161.907
Hs	HS6-21715	gland extract	0.408215	0.798652	0.442668	3.68201	5.45654	23.4412	4.48816	3.90519	27.8411	3.02177	26.5145	28.8443
Hs	HS7-20715	volatile collection	2.64252	2.00741	0.97397	9.2279	22.5214	59.2803	x	0.687684	1.82536	0.14716	0.686279	128.864
Hs	HS7-20715	gland extract	0.118921	0.519685	0.505269	4.31741	7.31266	21.9782	3.00454	7.6277	28.015	4.2478	22.3528	180.52
Hs	HS7-20715	gland extract	0.27868	1.15641	0.924494	4.30329	6.9732	23.4213	0.929281	2.08641	11.8457	4.84695	43.2342	83.1083
Hs	HS7-20715	gland extract	0.236354	0.412577	1.09827	7.81614	10.2049	36.8913	3.0174	5.73388	19.3802	2.02413	13.1848	422.571
Hs	HS7-21715	volatile collection	4.54665	3.11724	1.73214	11.8502	19.9494	55.3425	x	0.635251	1.75475	0.137127	0.934767	54.0145
Hs	HS7-21715	gland extract	0.379053	0.390293	1.08924	7.77458	14.3731	48.8135	1.16412	3.16129	10.7703	1.45562	10.6289	462.342
Hs	HS7-21715	gland extract	0.27021	0.156772	1.42676	10.8235	15.9161	41.9542	0.690308	3.00916	7.51812	3.61555	14.6194	314.144
Hs	HS7-21715	gland extract	0.610474	0.281642	2.34727	8.02532	14.2652	48.0316	0.544863	2.55078	6.71405	1.90464	14.7241	513.702
Hs	HS8-21715	volatile collection	2.68126	1.71538	1.62532	9.61089	20.1126	60.512	x	0.801879	2.3067	0.056302	0.57771	110.603
Hs	HS8-21715	gland extract	0.504807	0.24796	3.70555	5.13843	9.3324	39.2921	0.246287	1.53132	8.50171	3.42465	28.0748	254.644
Hs	HS8-21715	gland extract	0.338728	0.209683	1.10772	7.30102	10.1572	32.8567	1.48067	6.73396	21.1012	2.9947	15.7184	219.852
Hs	HS8-21715	gland extract	0.242584	0.505483	0.451225	4.62271	8.49937	17.7646	1.58457	6.5621	23.7994	6.23121	29.7367	80.5838
Hs	HS9-260615	volatile collection	4.78545	3.33536	2.14007	7.35491	17.408	61.8326	x	0.321714	1.67171	0.103681	1.04654	172.124
Hs	HS9-260615	gland extract	0.511638	0.478586	1.83763	3.91846	10.0816	32.8859	0.835989	3.60681	14.9661	4.05046	26.8268	375.404
Hs	HS9-260615	gland extract	0.548145	0.981104	1.36977	3.36026	8.04021	32.6956	0.512517	1.13067	6.10837	5.10979	40.1436	103.382
Hs	HS9-260615	gland extract	0.56525	0.445799	2.32369	4.12531	8.11778	36.1347	0.328951	1.15703	7.62199	3.57538	35.6041	345.499
HvL	HvB1-290615	volatile collection	12.2923	23.0512	12.6971	1.65607	1.13404	49.1693	x	x	x	x	x	18.5756
HvL	HvB1-290615	gland extract	1.88551	3.42292	5.96486	2.21695	1.8162	66.1906	x	x	x	x	18.5029	105.151
HvL	HvB1-290615	gland extract	1.78658	3.68496	8.51637	1.07657	0.793598	66.8665	x	x	x	x	17.2755	159.024
HvL	HvB1-290615	gland extract	1.7566	2.86362	6.38185	1.37651	0.85133	62.9539	x	x	x	x	23.8162	150.8
HvL	HvB2-4515	volatile collection	14.5331	20.2319	6.88839	2.51764	1.29234	54.5367	x	x	x	x	x	26.7186
HvL	HvB2-4515	gland extract	2.69148	2.50003	10.7348	0.528365	1.87237	69.3569	x	x	x	x	12.3161	344.128
HvL	HvB2-4515	gland extract	1.72412	2.90125	6.51343	0.358617	2.05195	73.9824	x	x	x	x	12.4682	139.5
HvL	HvB2-4515	gland extract	2.20489	3.2714	6.60451	2.23627	0.77795	71.1906	x	x	x	x	13.7144	94.0461
HvL	HvB2-8515	volatile collection	7.69088	14.6931	6.05723	1.08914	0.381913	70.0877	x	x	x	x	x	82.5386
HvL	HvB2-8515	gland extract	1.09731	2.86585	5.55924	0.961207	0.350945	70.2567	x	x	x	x	18.9088	218.633
HvL	HvB2-8515	gland extract	1.36452	3.39458	5.44368	0.385012	0.326949	66.5682	x	x	x	x	22.5171	214.128
HvL	HvB2-8515	gland extract	1.55854	2.19329	7.62571	0.792156	0.225914	76.2739	x	x	x	x	11.3305	645.977
HvL	HvB3-290615	volatile collection	9.41271	20.1095	9.17746	2.56805	0.925996	57.8063	x	x	x	x	x	22.0377
HvL	HvB3-290615	gland extract	1.33021	3.31872	5.01039	0.752966	0.395999	59.0991	x	x	x	x	30.0927	111.938
HvL	HvB3-290615	gland extract	1.46907	2.65233	5.5054	1.32035	0.619988	73.915	x	x	x	x	14.5178	250.808
HvL	HvB3-290615	gland extract	1.47777	3.74317	5.9101	1.04917	0.427655	60.6273	x	x	x	x	26.7648	172.555
HvL	HvB5-290615	volatile collection	9.66239	17.905	9.55729	4.45703	2.5381	55.8802	x	x	x	x	x	12.499
HvL	HvB5-290615	gland extract	1.87855	5.12565	3.90691	0.930481	0.492014	63.7335	x	x	x	x	23.9328	71.9075
HvL	HvB5-290615	gland extract	1.93278	3.40922	6.5585	0.890182	0.367158	66.971	x	x	x	x	19.8711	199.882
HvL	HvB5-290615	gland extract	1.61201	1.82104	9.66341	1.00838	0.759659	67.1411	x	x	x	x	17.9944	168.885
HvL	HvH1-13415	volatile collection	7.32037	18.8014	5.14255	8.2248	2.52461	57.9862	x	x	x	x	x	42.635
HvL	HvH1-13415	gland extract	1.59843	3.75375	5.1679	2.34687	1.20461	69.1642	x	x	x	x	16.7642	101.23
HvL	HvH1-13415	gland extract	1.27589	2.45026	4.81693	2.10608	1.06465	74.036	x	x	x	x	14.2501	118.665
HvL	HvH1-13415	gland extract	1.2917	3.54059	3.59815	4.77884	1.07052	55.8495	x	x	x	x	29.8707	50.3283
HvL	HvH1-24415	volatile collection	10.258	23.3866	3.51316	1.51876	0.675954	60.6475	x	x	x	x	x	57.4647
HvL	HvH1-24415	gland extract	1.63238	3.74334	4.60965	1.79453	0.603041	76.4732	x	x	x	x	11.1439	216.769
HvL	HvH1-24415	gland extract	2.4542	4.18439	8.28531	1.06707	0.238779	71.3595	x	x	x	x	12.4107	131.747
HvL	HvH1-24415	gland extract	1.7608	2.84408	4.92567	4.50963	1.40962	76.8028	x	x	x	x	7.74744	129.888
HvL	HvH1-29415	volatile collection	11.0229	21.863	5.32328	0.758341	0.408391	60.624	x	x	x	x	x	51.0398
HvL	HvH1-29415	gland extract	1.74004	4.32783	4.91893	0.594254	0.248847	72.3254	x	x	x	x	15.8447	241.472
HvL	HvH1-29415	gland extract	2.49904	3.99843	8.63924	0.841574	0.31472	62.7339	x	x	x	x	20.9731	141.346
HvL	HvH1-29415	gland extract	2.32853	2.83711	8.37846	0.217824	0.193781	70.9115	x	x	x	x	15.1328	603.268
HvL	HvH2-1415	volatile collection	10.4458	20.9449	14.4854	3.62028	2.18339	48.3202	x	x	x	x	x	42.1821
HvL	HvH2-1415	gland extract	1.54326	2.88199	3.47622	3.42639	2.66506	66.5248	x	x	x	x	19.4823	18.3559
HvL	HvH2-1415	gland extract	2.28059	3.42106	3.89412	3.81892	1.89401	77.5829	x	x	x	x	7.10836	57.0002
HvL	HvH2-1415	gland extract	1.89367	4.57478	5.03935	2.89068	3.08852	70.0151	x	x	x	x	12.4979	50.075
HvL	HvH2-1415	gland extract	1.51402	1.37921	9.24361	2.55345	1.31091	71.611	x	x	x	x	12.3878	140.822
HvL	HvH2-1415	gland extract	2.37779	3.74511	3.35475	5.39937	3.9883	67.425	x	x	x	x	13.7097	29.5436
HvL	HvH2-24415	volatile collection	12.9862	23.8102	6.17518	1.91133	0.889205	54.2279	x	x	x	x	x	63.979
HvL	HvH2-24415	gland extract	2.79191	2.97031	12.2942	0.607921	0.291787	72.0632	x	x	x	x	8.98071	410.824
HvL	HvH2-24415	gland extract	2.12582	4.29431	6.28338	0.931886	0.439082	68.7115	x	x	x	x	17.2141	192.948
HvL	HvH2-24415	gland extract	2.30907	4.78191	7.78848	1.98713	0.478978	69.8827	x	x	x	x	12.7717	186.12
HvL	HvH2-29415	volatile collection	11.7729	26.498	7.58149	1.52855	1.63305	50.986	x	x	x	x	x	26.4277
HvL	HvH2-29415	gland extract	2.84953	5.61136	6.78911	0.937013	0.3342	66.746	x	x	x	x	16.7328	211.473
HvL	HvH2-29415	gland extract	2.24899	4.34747	6.39715	1.21695	0.312513	72.7906	x	x	x	x	12.6863	188.328
HvL	HvH2-29415	gland extract	2.33705	6.0069	4.02344	0.857325	0.376536	60.4286	x	x	x	x	25.9701	115.892
HvL	HvH2-290615	volatile collection	8.83123	22.3109	4.26512	7.53734	2.57108	54.4844	x	x	x	x	x	9.80716
HvL	HvH2-290615	gland extract	2.00719	3.97949	5.08225	0.756967	0.671732	70.809	x	x	x	x	16.6934	195.661
HvL	HvH2-290615	gland extract	0.999459	2.65631	4.0765	1.0035	0.418904	73.8904	x	x	x	x	16.955	185.751
HvL	HvH2-290615	gland extract	1.20888	2.73109	4.04681	0.531777	0.326678	64.2963	x	x	x	x	26.8584	248.906
HvL	HvH3-8515	volatile collection	9.48405	13.2806	5.05461	2.15075	0.840476	69.1895	x	x	x	x	x	50.0511
HvL	HvH3-8515	gland extract	1.2336	1.30391	7.44435	1.96236	0.54255	72.87	x	x	x	x	14.6432	222.3
HvL	HvH3-8515	gland extract	1.1548	1.4994	6.37369	0.816723	0.632228	77.348	x	x	x	x	12.1752	347.939
HvL	HvH3-8515	gland extract	1.52903	3.2874	3.88101	0.484244	0.523739	63.3155	x	x	x	x	26.9791	272.487
HvL	HvH4-8515	volatile collection	8.96973	15.2659	5.92387	2.08434	0.924468	66.8317	x	x	x	x	x	52.6304
HvL	HvH4-8515	gland extract	1.5871	2.57529	10.077	0.707829	0.483499	60.7192	x	x	x	x	23.8501	174.265
HvL	HvH4-8515	gland extract	1.74324	2.92648	6.9249	1.34097	0.512116	72.2525	x	x	x	x	14.2998	309.259
HvL	HvH4-8515	gland extract	1.92439	5.28777	5.4415	0.895714	0.540947	65.8314	x	x	x	x	20.0783	149.213
HvH	HvL1-1415	volatile collection	59.6826	0.31335	37.904	0.853002	1.00651	0.240624	x	x	x	x	x	144.375
HvH	HvL1-1415	gland extract	15.8174	0.0546684	80.8988	0.742168	1.98598	0.333341	x	x	x	x	0.167625	101.841
HvH	HvL1-1415	gland extract	10.4809	0.0342427	87.0368	0.702717	1.48839	0.198602	x	x	x	x	0.0583281	236.285
HvH	HvL1-1415	gland extract	9.90536	0.0231732	88.8827	0.268374	0.662973	0.207501	x	x	x	x	0.0499044	201.818
HvH	HvL1-1415	gland extract	13.3166	0.0252178	84.8867	0.46873	1.06769	0.211467	x	x	x	x	0.0235901	387.387
HvH	HvL1-1415	gland extract	13.5639	0.0192067	84.6529	0.392459	1.04827	0.241928	x	x	x	x	0.0813462	241.117
HvH	HvL1-8415	volatile collection	50.5873	0.62002	42.3669	4.84541	1.11402	0.466389	x	x	x	x	x	35.1155
HvH	HvL1-8415	gland extract	21.1227	0.0330761	76.7767	0.878486	0.687408	0.221404	x	x	x	x	0.28019	188.173
HvH	HvL1-8415	gland extract	10.5857	0.0213893	87.9745	0.516918	0.541527	0.162079	x	x	x	x	0.197874	415.414
HvH	HvL1-8415	gland extract	10.4173	0.0204652	87.9899	0.485594	0.510693	0.183848	x	x	x	x	0.392231	232.684
HvH	HvL1-8515	volatile collection	63.1932	1.14972	30.6895	2.11273	1.15617	1.69865	x	x	x	x	x	20.7449
HvH	HvL1-8515	gland extract	22.1633	0.0359358	75.4694	0.653763	1.05604	0.440758	x	x	x	x	0.180794	179.212
HvH	HvL1-8515	gland extract	12.8845	0.0160255	84.7191	0.647654	1.37025	0.270296	x	x	x	x	0.0921447	489.572
HvH	HvL1-8515	gland extract	18.5986	0.0226439	80.1681	0.351118	0.597028	0.202212	x	x	x	x	0.0603416	557.669
HvH	HvL1-31315	volatile collection	56.4717	0.486409	35.7382	5.1909	1.60342	0.509362	x	x	x	x	x	71.2322
HvH	HvL1-31315	gland extract	13.9143	0.0285604	83.8209	0.650153	1.12942	0.329992	x	x	x	x	0.126648	139.743
HvH	HvL1-31315	gland extract	20.3509	0.018614	77.5739	0.936518	0.818435	0.241687	x	x	x	x	0.0599473	146.248
HvH	HvL1-31315	gland extract	17.5026	0.0387634	77.5304	1.76076	2.76612	0.304413	x	x	x	x	0.0969222	172.044
HvH	HvL1-31315	gland extract	12.4282	0.0325573	84.2108	1.31513	1.64433	0.265044	x	x	x	x	0.103925	213.315
HvH	HvL1-31315	gland extract	12.8069	0.0270439	85.401	0.684731	0.694305	0.265555	x	x	x	x	0.120475	83.0328
HvH	HvL10-290615	volatile collection	56.6491	0.277408	41.0463	0.900525	0.740802	0.385816	x	x	x	x	x	61.0872
HvH	HvL10-290615	gland extract	11.0003	0.0168938	87.8583	0.258621	0.486228	0.297971	x	x	x	x	0.0816699	179.206
HvH	HvL10-290615	gland extract	13.0153	0.0116063	85.1693	0.468364	1.00562	0.278022	x	x	x	x	0.0517108	803.184
HvH	HvL10-290615	gland extract	16.3877	0.020884	82.6691	0.158439	0.347945	0.326172	x	x	x	x	0.0897961	362.984
HvH	HvL2-7415	volatile collection	30.468	0.905117	61.6193	3.88765	2.03288	1.08703	x	x	x	x	x	27.9588
HvH	HvL2-7415	gland extract	9.28574	0.0231193	87.3557	0.937407	1.94381	0.237872	x	x	x	x	0.2163	255.78
HvH	HvL2-7415	gland extract	11.3868	0.0247073	86.0224	0.485487	1.52808	0.313856	x	x	x	x	0.238672	333.704
HvH	HvL2-7415	gland extract	9.52175	0.020693	87.827	0.556083	1.57776	0.193256	x	x	x	x	0.303449	205.325
HvH	HvL2-7415	gland extract	9.76434	0.0381158	82.605	3.03752	1.30681	0.298379	x	x	x	x	2.94984	27.9889
HvH	HvL2-8415	volatile collection	54.7296	0.329313	39.4731	3.74026	1.35122	0.376466	x	x	x	x	x	45.9163
HvH	HvL2-8415	gland extract	11.0808	0.00690077	87.4329	0.539552	0.555763	0.113354	x	x	x	x	0.270748	224.726
HvH	HvL2-8415	gland extract	12.8287	0.0178189	85.4196	0.787286	0.52256	0.167613	x	x	x	x	0.25645	326.746
HvH	HvL2-8415	gland extract	11.9574	0.0198135	84.7046	1.69043	0.746709	0.263991	x	x	x	x	0.61705	132.998
HvH	HVL2-18515	volatile collection	66.3686	0.759983	29.311	1.39831	0.63635	1.5258	x	x	x	x	x	30.9036
HvH	HVL2-18515	gland extract	16.8986	0.0320979	79.7473	1.16232	1.416	0.618583	x	x	x	x	0.125037	172.58
HvH	HVL2-18515	gland extract	16.5539	0.025916	81.7669	0.383772	0.954513	0.255119	x	x	x	x	0.0599374	181.942
HvH	HVL2-18515	gland extract	7.85737	0.0190511	90.3741	0.915526	0.488276	0.284534	x	x	x	x	0.0611733	163.795
HvH	HvL2-31315	volatile collection	54.1183	0.628959	38.9857	4.41081	1.20161	0.654617	x	x	x	x	x	65.3519
HvH	HvL2-31315	gland extract	14.9971	0.0177774	82.6599	0.773441	1.42726	0.0521469	x	x	x	x	0.0723514	235.768
HvH	HvL2-31315	gland extract	17.6249	0.00629634	81.883	0.212333	0.130477	0.129044	x	x	x	x	0.0139787	792.756
HvH	HvL2-31315	gland extract	12.507	0.0162927	85.9539	0.515722	0.797639	0.152369	x	x	x	x	0.057099	378.822
HvH	HvL2-31315	gland extract	12.2558	0.0225841	83.7487	1.27427	2.04689	0.269654	x	x	x	x	0.382119	69.2526
HvH	HvL2-31315	gland extract	13.6571	0.0261514	84.0746	0.477344	1.43108	0.173826	x	x	x	x	0.159851	194.599
HvH	HvL3-29415	volatile collection	51.733	0.149527	45.2632	0.936281	0.871675	1.0463	x	x	x	x	x	77.024
HvH	HvL3-29415	gland extract	17.7194	0.0318188	79.617	1.14382	1.08816	0.311282	x	x	x	x	0.0885081	240.377
HvH	HvL3-29415	gland extract	14.979	0.0371117	83.213	0.58328	0.768724	0.241658	x	x	x	x	0.177246	126.821
HvH	HvL3-29415	gland extract	9.62779	0.0160188	88.7319	0.403052	1.00312	0.18133	x	x	x	x	0.0368223	333.454
HvH	HvL4-29415	volatile collection	56.6271	0.273214	40.7976	0.685551	0.773693	0.842803	x	x	x	x	x	56.7537
HvH	HvL4-29415	gland extract	9.98184	0.0407358	88.1369	0.466457	0.985211	0.267469	x	x	x	x	0.121374	144.654
HvH	HvL4-29415	gland extract	11.4959	0.0232821	86.4652	0.564604	1.09767	0.247533	x	x	x	x	0.105804	216.962
HvH	HvL4-29415	gland extract	17.1727	0.0248195	81.5098	0.314377	0.723964	0.196919	x	x	x	x	0.0573776	232.156
HvH	HvL6-290615	volatile collection	58.9694	0.245789	38.2747	1.22161	0.664143	0.624419	x	x	x	x	x	54.6963
HvH	HvL6-290615	gland extract	16.4539	0.0230092	80.601	1.37248	0.997696	0.441364	x	x	x	x	0.110577	211.306
HvH	HvL6-290615	gland extract	16.6052	0.0232208	81.3423	0.949028	0.523259	0.445423	x	x	x	x	0.111594	209.381
HvH	HvL6-290615	gland extract	8.94424	0.00743382	90.6118	0.147944	0.126911	0.125354	x	x	x	x	0.0362963	523.762
HvH	HvL9-290615	volatile collection	49.1998	0.123021	47.8964	0.626329	1.27924	0.875202	x	x	x	x	x	70.2516
HvH	HvL9-290615	gland extract	5.50614	0.0191876	92.4836	0.366316	1.22031	0.342154	x	x	x	x	0.0623263	204.893
HvH	HvL9-290615	gland extract	20.0181	0.0377058	77.5021	0.657438	1.37705	0.279675	x	x	x	x	0.127864	137.816
HvH	HvL9-290615	gland extract	8.74308	0.0162897	89.2954	0.206469	1.21688	0.416381	x	x	x	x	0.105492	166.326
